# Supplementary material for: Assessment of comorbidities, risk factors, and post tuberculosis lung disease in National Tuberculosis Guidelines: A scoping review
Source: PLOS Glob Public Health. 2025 Jul 23;5(7):e0004935. doi: 10.1371/journal.pgph.0004935 (PMC12286338; doi:10.1371/journal.pgph.0004935)
Supplement: S1 Data — (XLSX) [file pgph.0004935.s004.xlsx]

## Sheet: Adults
Country	Potential Contact	Region	WHO Classification			Guideline Name, Edition, & Source	Guideline Date	Primary Language and Translation Source	Recurrent TB Diagnostics			Non-TB Investigations in Returning Patient						PTLD Assessment		At/After End of Treatment or Treatment Completion Assessment		Co-Morbidities and Exposures (Yes/No; if yes - details)
			TB	TB-HIV	MDR/RR-TB				Yes/No	TB diagnostics used	Other recommendation	Culture(s), PCRs, Ag Testing for non-TB infections	Lung Function Testing	COVID-19	Imaging	Cardiac	Other	Yes/No	Description if Yes	Yes/No	Description if Yes	Tobacco Use							Air Pollution							Alcohol Use							Drug/Substance Use
Green = we have PDFs in Box folder; Yellow = we have a lead on a contact for obtaining guidelines Orange = Ko Ko is working on obtaining White/Gray = missing DS = Drug susceptible/sensitive DR = Drug resistant (including MDR, multiple drug resistant)		African Region (AFR) Region of the Americas (AMR) South-East Asian Region (SEAR) European Region (EUR) Eastern Mediterranean Region (EMR) Western Pacific Region (WPR)				Full name of the National TB guideline(s), edition number(s), and source/URL/citation	Date guideline was published or released	Primary language and if translated, how/by whom	Is diagnostic testing for recurrent TB mentioned/outlined in the NTP guideline	If so, which tests are recommended to be used (Gene Xpert, smear/culture, LAM, other?)	Any other recommendations for diagnostic testing or alternative diagnosis exploration that is recommended? If so, what?	For patients who have been treated for TB at least once and are returning with respiratory or constitutional symptoms, which if any of these are recommended for futher evaluation. Indicate a) whether each is mentioned and b) if so, any further details re: recommendations (include page #s)						Is there any mention of assessing for Post-TB lung disease in the guideline?	If so, describe in detail what is included (include page #s)	Is there any mention of assessing patients for symptoms, issues, or complications at the end of treatment or after treatment completion in the guideline?	If yes, describe in detail what the recommendation is, what is being assessed, follow-up time, testing, etc is (include page #s).	Which if any of these co-morbidities or or risk factors are recommended as part of evaluation of a patient being evaluated for or treated for TB? Indicate a) whether each is mentioned (yes/no) as a co-morbidity or risk factor to screen for and b) if so, any further details re: recommendations, specific testing type, linkage to care etc (include page #s) - can be put in other/notes column
																						Not Mentioned vs Mentioned	TB regimen adjustment recommend	Screening recommend	Screening tools specified	Linkage to care recommend	Linkage to Care pathway specified	Other/Notes	Not Mentioned vs Mentioned	TB regimen adjustment recommend	Screening recommend	Screening tools specified	Linkage to care recommend	Linkage to care pathway specified	Other/notes	Not Mentioned vs Mentioned	TB regimen adjustment recommend	Screening recommend	Screening tools specified	Linkage to care recommend	Linkage to care pathway specified	Other/notes	Not Mentioned vs Mentioned	TB regimen adjustment recommend	Screening recommend	Screening tools specified	Linkage to care recommend	Linkage to care pathway specified	Other/notes
Bangladesh - DS		South-East Asian Region	X		X	National Guideline and Operational Manual for Tuberculosis, Sixth Edition; https://www.ntp.gov.bd/wp-content/uploads/2021/10/Operational-Manual-for-Tuberculosis_compressed.pdf	2021-10-01	English	Yes, p. 27	DST	Doesn't specify looking for recurrence in a returning patient with symptoms. Does discuss culture and DST for assessing for DR TB (relapse).	N/A	N/A	N/A	N/A	N/A	N/A	No	N/A	No	N/A	Not mentioned	N/A	N/A	N/A	N/A	N/A	Page 60 recommends systematic testing and treatment of LTBI in priority groups such as people living with HIV, contacts of TB patients with certain clinical vulnerabilities, and individuals with risk factors such as smoking and substance abuse.	Not mentioned	N/A	N/A	N/A	N/A	N/A	N/A	Not mentioned	N/A	N/A	N/A	N/A	N/A	Section 13.5.3 Contraindications of TPT provides a list of individuals who should not receive TPT. The list includes people with "known or reported high daily alcohol consumption" (p. 66).	Mentioned; no recommendation	N/A	N/A	N/A	N/A	N/A	Page 60 recommends systematic testing and treatment of LTBI in priority groups such as people living with HIV, contacts of TB patients with certain clinical vulnerabilities, and individuals with risk factors such as smoking and substance abuse.
Botswana - DS		African Region		X		National Tuberculosis Programme Manual, Eighth Edition	2017	English	Yes, p. 44	Culture, DST, Xpert	Specifies that patietns who come after failure, defaulting or relapse should have a sample sent for C/DST. Also have a section on differential diagnosis for pulmonary TB - should consider bacterial PNA, lung cavities from other infections, silicosis, persistent lung damage causing chronic chest pain and/or cough.	N/A	N/A	N/A	N/A	N/A	N/A	No	N/A	No	Page 46 briefly emphasized the need for healthcare workers to accurately and timely record and report treatment outcomes for each patient in the Facility and District TB Register to evaluate TB control efforts.	Not mentioned	N/A	N/A	N/A	N/A	N/A	The guidelines just mentioned smoking as a risk factor for TB but did not provide any details beyond that	Not mentioned	N/A	N/A	N/A	N/A	N/A	N/A	Not mentioned	N/A	N/A	N/A	N/A	N/A	N/A	Not mentioned	N/A	N/A	N/A	N/A	N/A	N/A
Brazil - DS		Region of the Americas	X	X		Manual of recommendations for the control of TB in Brazil, 2nd updated edition, https://bvsms.saude.gov.br/bvs/publicacoes/manual_recomendacoes_controle_tuberculose_brasil_2_ed.pdf	2nd updated edition, 2019	Portuguese/translated by Dionisia & DeepL	Yes	"Direct mycroscopic examination - direct baciloscope, Molecular rapid test for tuberculosis, culture for mycobacteria, identification and testing, Chest X-ray, Computed tomografy of chest." p. 236: "In suspected TB cases with a history of previous treatment, even if MDR-TB is available, sputum smear microscopy should be performed to identify viable bacilli, in addition to culture with TS [Sensiti…	positron emission tomography, ventilation-perfusion lung scintigraphy, nuclear magnetic resonance; They also talked about the sequelae of tuberculosis in terms of what imaging may look like on chest CT and CXR.	NA	NA	NA	NA	NA	NA	No	NA	No	NA	Mentioned; recs include:	No	No, but the guidelines mentioned that presence of cough in people who smoke is usually attributed solely to cigarette use and often results in a delay in the diagnosis of tb. Pag 264	No	advising the patient to stop smoking in an emphatic but non-aggressive way, Maintaining an atmosphere of respect and trust. Pag 265	Yes, p. 265	The guidelines mostly talked about smoking as a risk facor for TB and provided some statistics and ways to encourage smokers to quit	Not mentioned	NA	NA	NA	NA	NA	NA	Mentioned; recs include:	NA	Yes, p. 258	NA	Yes, p. 258	Yes, p. 259	"Summary of recommended activities for tuberculosis services: ▪ identification of the harmful use of alcohol by people with TB through anamnesis at every visit to the service; ▪ offering Directly Observed Treatment to all alcohol users with active tuberculosis; ▪ a welcoming and motivational approach to alcohol users, encouraging them to adhere to TB treatment, based on a harm reduction approach;…	Mentioned; no recommendation	NA	NA	NA	NA	NA	Section 7.6 is about users of alcohol and other drugs but focused only the alcohol users
Cameroon - DS		African Region		X		Technical Guide for Cameroon's Healthcare Workers	2019-01-01	French; Translated with DeepL	No	N/A	N/A	Not mentioned	N/A	N/A	N/A	N/A	N/A	No	N/A	No	Page 61 underscores the need to record the patient's fate in the TB register at the end of treatment according to 6 categories, such as cured, treatment failure, etc	Not mentioned	N/A	N/A	N/A	N/A	N/A	N/A	Not mentioned	N/A	N/A	N/A	N/A	N/A	N/A	Not mentioned	N/A	N/A	N/A	N/A	N/A	Page 78 has an algorithm for screening and treatment of HIV+ and adolescent with IPT. This is the only context where alcohol screening is mentioned in the guidelines	Not mentioned	N/A	N/A	N/A	N/A	N/A	N/A
Central African Republic - DS		African Region	X	X		Guide to the Management of Adult Tuberculosis, Fifth Edition	2021-04-01	French; Translated with DeepL	Yes, p. 29; p. 44	Culture, Gene Xpert	N/A	Not mentioned	N/A	N/A	N/A	N/A	N/A	No	N/A	No	Page 49: "Properly treated tuberculosis rarely relapses. Clinical monitoring after the end of treatment is not absolutely essential. Tuberculosis patients should be warned to return immediately to a CDT if they develop any suspicious symptoms. In the case of PLWHA, on the other hand, prolonged monitoring is indicated because of the increased risk of relapse and reinfection."	Not mentioned	N/A	N/A	N/A	N/A	N/A	N/A	Not mentioned	N/A	N/A	N/A	N/A	N/A	N/A	Not mentioned	N/A	N/A	N/A	N/A	N/A	N/A	Not mentioned	N/A	N/A	N/A	N/A	N/A	N/A
Republic of Congo - DS		African Region	X	X		A Guide to the Management of Tuberculosis and HIV/AIDS Co-Infection and the Concept of the One Stop Shop	2020-01-01	French; Translated with DeepL	No	N/A	N/A	Not mentioned	N/A	N/A	N/A	N/A	N/A	No	N/A	No	N/A	Not mentioned	N/A	N/A	N/A	N/A	N/A	N/A	Not mentioned	N/A	N/A	N/A	N/A	N/A	N/A	Not mentioned	N/A	N/A	N/A	N/A	N/A	N/A	Not mentioned	N/A	N/A	N/A	N/A	N/A	N/A
Democratic Republic of the Congo - DS		African Region	X	X	X	Tuberculosis Management Guidelines, Part 6	2021	French; Translated with DeepL	Yes, p. 34	P. 38: "Perform molecular testing [P. 37: Gene Xpert) and prescribe treatment according to resistance profile. If sensitive to Rifampicin, give RHZE/RH regimen and if RR or MR, prescribe appropriate regimen."	N/A	Not mentioned	N/A	N/A	N/A	N/A	N/A	Yes, p. 41	At the end of anti-tuberculosis treatment, the patient should be examined for residual respiratory symptoms (shortness of breath, wheezing, coughing up sputum, etc.). If not treated promptly, pulmonary TB can damage the lung, leading to post-tuberculosis respiratory pathology (refer to your doctor). Patients should return to the doctor as soon as symptoms return. Particular attention must be paid…	Yes	Page 41: At the end of anti-tuberculosis treatment, the patient should be examined for residual respiratory symptoms (shortness of breath, wheezing, coughing up sputum, etc.). If not treated promptly, pulmonary TB can damage the lung, leading to post-tuberculosis respiratory pathology (refer to your doctor). Patients should return to the doctor as soon as symptoms return. Particular attention mus…	Mentioned; recs include:	No, p. 33: "Diagnosis and treatment of tuberculosis are the same for smokers and non-smokers."	Yes, p. 44	No	No	P. 33, under the "10.3.1. Determining the smoking status of TB patients"	N/A	Not mentioned	N/A	N/A	N/A	N/A	N/A	N/A	Mentioned; recs include:	No	Yes, p. 44	No	No	No	N/A	Mentioned; recs include:	N/A	N/A	Yes, p. 44	N/A	N/A	N/A
Eswatini - DS		African Region		X		National Tuberculosis Programme Manual, Second Edition	2012-02-20	English	Yes, p 55	Page 55: "Previously treated TB cases should have DST at or before initiation of treatment and where available rapid DST with LPA or GeneXpert is recommended"	On page 55, the guidelines recommend requesting conventional DST using the MGIT for all patients diagnosed using Xpert MTB/Rif and LPA at the start of treatment and modifying the regimen based on the full DST result.	Not mentioned	N/A	N/A	N/A	N/A	N/A	No	N/A	Yes	Page 103 states that the evaluation of treatment outcomes should be performed three months after the completion of treatment for sputum smear-positive cases, classified as new or retreatment cases.	Not mentioned	N/A	N/A	N/A	N/A	N/A	N/A	Not mentioned	N/A	N/A	N/A	N/A	N/A	N/A	Not mentioned	N/A	N/A	N/A	N/A	N/A	N/A	Mentioned; recs include:	No	Yes, p. 89	No	No	No	Page 89 mentioned diagnosing and managing substance abuse but did not provide any specifics
Eswatini - DR		African Region		X		National Drug-Resistant Tuberculosis Management Guidelines, Second Edition	2012-09-11	English	Yes, p. 28	Xpert MTB/Rif	P. 29: "Recognizing that detection of resistance to both rifampicin and Isoniazid would have better outcomes than rifampicin alone, full DST for first line drugs should be requested immediately following initiation of second line treatment on the basis of a positive Xpert MTB/Rif test."	Not mentioned	N/A	N/A	N/A	N/A	N/A	No	N/A	Yes	Page 83 of the guidelines mentions that DR-TB patients successfully treated should receive continuous care and support, including psychological support and HIV prevention, with regular follow-up examinations for at least five years, including audiometric assessments, and immediate testing (culture and DST) in case of recurrence of symptoms.	Mentioned; recs include:	No	Yes, p. 51	No	No	No	Page 51 of the guidelines talked about pre-treatment screening and evaluation, which includes a thorogh medical history evaluation of drug, alcohol or tobacco use. However, the guidelines did not provide any details beyond this	Not mentioned	N/A	N/A	N/A	N/A	N/A	N/A	Mentioned; recs include:	No	Yes, p. 51		No	No	Page 51 of the guidelines talked about pre-treatment screening and evaluation, which includes a thorogh medical history evaluation of drug, alcohol or tobacco use. However, the guidelines did not provide any details beyond this. There are a couple of places where alcohol is briefly mentioned, but they all allude to its effect on the treatment and management of TB	Mentioned; recs include:	No	Page 51 of the guidelines talked about pre-treatment screening and evaluation, which includes a thorogh medical history evaluation of drug, alcohol or tobacco use.	No	Yes, p.49: "Patients with substance dependence disorders should be offered treatment for their addiction"	No	Page 49 of the guidelines recommends encouraging abstinence from alcohol and other substances during anti-tuberculosis treatment, but if active consumption cannot be avoided, good Directly Observed Therapy (DOT) can help ensure treatment success, even in patients with substance dependence.
Ethiopia - Consolidated		African Region	X	X		National Guidelines for TB, DR-TB and Leprosy in Ethiopia, 6th Edition	2017-11-01	English	Yes, p. 53 & p. 60	DST, XPert MTB/RIF	N/A	Not mentioned	Not mentioned	Not mentioned	Not mentioned	Not mentioned	N/A	No	Section 13.4 mentions PTLD amongst PTB patients, but does not give any specific guidelines for screening / care	No; Yes, p. 94	Page 94: "Once the patient has completed the recommended full course of treatment, the moni- toring should be continued and patient should be assessed on the 3rd, 6th, and 12th month post treatment. The assessment should include the following examination: • Clinical history and focused physical examination • Body weight and anthropometry • Sputum smear examination and culture • Chest X-ray • DST …	Mentioned; no recommendation	No	Yes, p. 189	No	Yes, p. 122: "Awareness creation and risk reduction intervention on Tobacco smoking and biomass exposure"	No	Jamilah: "Yes (Section 13.4) - need for 'Awareness creation and risk reduction intervention on Tobacco smoking and biomass exposure' but no specific guidelines given"	Not mentioned	N/A	N/A	N/A	N/A	N/A	N/A	Mentioned; no recommendation	No	Yes, p. 88 and p. 189	No	No	No	N/A	Mentioned; no recommendation	No	Yes, p. 88	No	No	No	N/A
Guinea - DS		African Region		X		Technical Guide for Healthcare Staff, 3rd Edition, Guinean Ministry of Health Portal	2015	French; Translated with DeepL	Yes, p. 59	Xpert MTB/RIF; Culture; antibiogram	Page 35: Patients whose sputum is positive on direct examination after retreatment are usually carriers of bacilli resistant to several antibiotics. These patients should be considered chronic excretors of tuberculosis bacilli. Chronic cases should be referred to specialized centers (Centre Médical deMacenta and the Pneumo-Phtisiology Department of CHU Ignace Deen in Conakry), where they can unde…	Not mentioned	Not mentioned	Not mentioned	Not mentioned	Not mentioned		No	N/A	Yes	Page 34: "End-of-treatment check-up: patients should be examined again after six (06) or eight (08) months of treatment. The 6th or 8th month check-up can be carried out at the beginning of the month to reduce the number of patients who do not undergo this final check-up"	Not mentioned	N/A	N/A	N/A	N/A	N/A	N/A	Not mentioned	N/A	N/A	N/A	N/A	N/A	N/A	Not mentioned	N/A	N/A	N/A	N/A	N/A	N/A	Not mentioned	N/A	N/A	N/A	N/A	N/A	N/A
Guinea - DR		African Region		X		Technical Guide for the Management of Multi-Drug Resistant Tuberculosis, 3rd Edition	2015-09-01	French; Translated with DeepL	Yes, p. 17 and 18	Yes, p. 17 and 18: BAAR, Xpert MTB/RIF	Yes, p. 19: culture	Not Mentioned, but do make note of doing an exhaustive clinical review and examination of all body systems p. 19-20	Not mentioned	N/A	Yes, p. 19 and 20: radiology, imaging - CXR and CT	Yes, p. 20: electrocardiogram	HIV status	No	N/A	Yes p. 37	Page 37: Quarterly Pap smear and Culture during the 1st year; Smear test and culture every six months for the next 2 years	Not mentioned	N/A	N/A	N/A	N/A	N/A	N/A	Not mentioned	N/A	N/A	N/A	N/A	N/A	N/A	Not mentioned	N/A	N/A	N/A	N/A	N/A	N/A	Not mentioned	N/A	N/A	N/A	N/A	N/A	N/A
India- DS		South-East Asian Region	X	X	X	Technical and Operational Guidelines for Tuberculosis Control in India	2016	English	No	No	N/A	Not mentioned	N/A	N/A	N/A	N/A	N/A	No	N/A	Yes, p. 163	"The programme now advocates that all TB cases after successful completion of treatment need to be followed up for a period of one year after with follow up examinations at 6th, 12th, 18th and 24th month."	Not mentioned	N/A	N/A	N/A	N/A	N/A	N/A	Not mentioned	N/A	N/A	N/A	N/A	N/A	N/A	Not mentioned	N/A	N/A	N/A	N/A	N/A	N/A	Not mentioned	N/A	N/A	N/A	N/A	N/A	N/A
India - DR		South-East Asian Region	X	X	X	Guidelines for Programmatic Management of Drug Resistant Tuberculosis in India	2021-03-01	English	No	N/A	N/A	Not mentioned	N/A	N/A	N/A	N/A	N/A	No	N/A	Yes, p. 106	Page 106: "...all successfully treated DR-TB patients must be followed up at 6 monthly intervals to screen for signs and symptoms of TB, chest X-ray if possible and smear/cultures among symptomatic until 24 months post treatment to ascertain relapse free cure."	Mentioned; no recommendation	N/A	Yes, p. 246	N/A	N/A	N/A	Annexure 17: PMDT monitoring indicators, page 246, mentions tobacco among the co-morbidies to screen for but did not provide any specifics	Not mentioned	N/A	N/A	N/A	N/A	N/A	N/A	Mentioned; no recommendation	N/A	Yes, p. 246	N/A	N/A	N/A	Annexure 17: PMDT monitoring indicators, page 246, mentions alcohol use among the co-morbidies to screen for but did not provide any specifics	Mentioned; no recommendation	N/A	N/A	N/A	N/A	N/A	P. 60: "When any patient on DR-TB treatment develops psychosis, other etiologies such as psychosocial stresses, depression, hypothyroidism, illicit drug and alcohol use, should also be looked for."
Kenya - Consolidated		African Region	X	X		Integrated Guideline for Tuberculosis, Leprosy, and Lung Disease, 2021	2021	English	Yes, p. 110	DST; Xpert	A list of alternative diagnoses/differential diagnosis is included on page 29 with diagnostic differences but no recommendations are made	N/A; mentioned in differential diagnosis	N/A; mentioned in differential diagnosis	N/A	N/A; mentioned in differential diagnosis	N/A; mentioned in differential diagnosis	N/A	Yes	Section 13.3 page 290-301 covers PTLD and various investigations to assess PTLD	Yes, p. 213	Table 8.12: Post-treatment follow up includes screening for substance abuse, review by a clinician, weight/BMI, GeneXpert (for presumptive DRTB), culture (for presumptive DRTB), CXR/Chest CT scan, DST, and spirometry (when there is impairment of lung function)	Mentioned - recommendations include:	No	Yes, p. 119 & p. 147	Yes, p. 119: CAGE–AID	No	No	N/A	Not mentioned	N/A	N/A	N/A	N/A	N/A	N/A	Mentioned; recs include:	No	Yes, p. 119	X; Yes, p. 119 & p. 147: CAGE–AID	No	No	CAGE AID for adults and CRAFFT for adolescents, pg 147	Mentioned; recs include:	No	Yes, p. 119 & p. 147	X; Yes, p. 119 & p. 147: CAGE-AID	No	No	Page 147 provides additional recommendations, which includes basic screening for depression using the PHQ-9 tool (Annex 6.3a and b) before initiating TB treatment, and regularly during follow-up, and whenever there is a clinical suspicion of depression for all TB co-infected individuals
Lesotho - DS		African Region	X	X		National Guidelines for Drug Susceptible Tuberculosis, 2019 Edition	2019-06-01	English	Yes, p. 29	DST, GeneXpert, LPA	N/A	Not mentioned	N/A	N/A	N/A	N/A	On page 87, it states that radiological imaging is important when NTM lung disease is suspected. However, this is not in the context of returning patients	No	N/A	No	On page 35, under the cohort analysis of treatment outcomes section, the guidelines state that "evaluation of outcome at the end of treatment should be undertaken as soon as possible after the last patient in the cohort completes treatment."	Not mentioned	N/A	N/A	N/A	N/A	N/A	N/A	Not mentioned	N/A	N/A	N/A	N/A	N/A	N/A	Not mentioned	N/A	N/A	N/A	N/A	N/A	N/A	Not mentioned	N/A	N/A	N/A	N/A	N/A	N/A
Malawi - Consolidated		African Region		X		National Tuberculosis and Leprosy Guidelines, Ninth Edition	2024-06-01	English	Yes, p. 39 and p. 40	P. 40: drug susceptibility testing; pg 39: Xpert or LPA for all at increased risk of DR TB	N/A	Not mentioned	N/A	N/A	N/A	N/A	N/A	Yes, p. 122	Diagnostic criteria for PTLD: 1. Persistent respiratory symptoms 2. Abnormalities in lung function tests (spirometry) 3. Abnormalities on chest x-ray 4. Reduced exercise tolerance	Yes, p. 43	No	Not mentioned	N/A	N/A	N/A	N/A	N/A	Page 7 of the guidelines mentioned screening for TB among people who smoke, not the other round.	Not mentioned	N/A	N/A	N/A	N/A	N/A	N/A	Not mentioned	N/A	N/A	N/A	N/A	N/A	N/A	Mentioned; recs include:	No	Yes, p. 99	Yes, p. 99: Psychosocial Assessment Form	No	No	Falls under psychosocial assessment
Mozambique - DS	Celso.khosa@ins.gov.mz	African Region	X	X	X	Evaluation and Management of Patients with TB, National Protocols	2019-09-01	Portuguese, DeepL	Yes, p. 40 and p. 53	Xpert MTB/RIF, LPA, Culture+TSA 1st/2nd line	For cases of relapse, treatment after loss to follow-up: the guidelines recommended requesting a test to quickly determine the existence of resistant TB (Xpert MTB/RIF, LPA), in addition to culture and TSA. If the test shows no resistance to Rifampicin (Xpert MTB+/RIF-), the patient should receive 1st line treatment. If it shows resistance to Rifampicin, treatment for MDR-TB should be started. Bu…	Not mentioned	n/a	n/a	N/A	N/A	N/A	No	N/A	No	N/A	Mentioned; no recommendation	No	Yes, p. 37	No	No	No	Listed as part of a checklist for evaluating a TB patient	Not mentioned	N/A	N/A	N/A	N/A	N/A	N/A	Mentioned; no recommendation	No	Yes, p. 37	No	No	No	Listed as part of a checklist for evaluating a TB patient	Mentioned; no recommendation	No	Yes, p. 37	No	No	No	Listed as part of a checklist for evaluating a TB patient. Recommends ALT/AST fo patients with a history of substance abuse
Mozambique - DR		African Region	X	X	X	Manual for the Clinical and Programmatic Management of Multidrug- Resistant Tuberculosis	2019-09-01	Portuguese, DeepL	Yes, p. 34	N/A	The guidelines mentioned assesing the history of previous treatment for TB on page 34	Not mentioned	N/A	N/A	N/A	N/A	N/A	No	N/A	Yes, p. 44	Clinical history and focused physical examination; Body weight and anthropometric data; Microscopy and/or Xpert MTB RIF, culture and TSA; Chest X-ray.	Not mentioned	N/A	N/A	N/A	N/A	N/A	N/A	Not mentioned	N/A	N/A	N/A	N/A	N/A	N/A	Mentioned; no recommendation	No	Yes, p. 34 and 35	No	No	No	N/A	Not mentioned	N/A	N/A	N/A	N/A	N/A	N/A
Myanmar - DS		South-East Asian Region	X	X	X	Guideline for Drug Sensitive TB Management in Myanmar	2020-07-01	English	Yes, p. 33: "All retreatment cases should undergo Xpert MTB/RIF assay."	Xpert MTB/RIF, LPA	First line LPA/liquid culture and FLDST must be requested to detect/exclude Isoniazid Mono Drug Resistant TB (Hr-TB).If LPA or liquid culture result shows “susceptibility to Isoniazid”, this patient must becontinued to take retreatment regimen. If LPA or liquid culture result shows “resistanceonly to Isoniazid”, this patient must be needed to undergo “second line LPA/liquidculture and SLDST” beca…	Not mentioned	N/A	N/A	N/A	N/A	N/A	No	N/A	No	N/A	Not mentioned	N/A	N/A	N/A	N/A	N/A	Tobacco is only mentioned as one of the risk factors that may lead to TB and affect treatment outcomes.	Not mentioned	N/A	N/A	N/A	N/A	N/A	N/A	Not mentioned	N/A	N/A	N/A	N/A	N/A	N/A	Not mentioned	N/A	N/A	N/A	N/A	N/A	Page 66 of the guidelines recommended "referrals for psychological, social and legal support and other services including substance abuse treatment; joint (integrated) support for TB patients with addictive behaviour."
Myanmar - DR		South-East Asian Region	X	X	X	Guidelines for the Management of Drug Resistant TB (DR-TB) in Myanmar	Drug Rx - Feb 2017	English	Yes, p. 17, Figure 2.1	Xpert MTB/RIF, Sputum for AFB, CXR	N/A	Not mentioned	N/A	N/A	N/A	Not mentioned	N/A	No	N/A	Yes, p. 112	Assessment should be conducted every 6 months during the following the two years. This includes sputum smear exam and culture (if sputum is available), body weight, chest X-ray, and DST (if culture result is positive)	Mentioned; no recommendation	No	Yes, p. 44	No	No	No	Smoking is listed under substance use, not as a separate entity. States that counselor has to discuss history of smoking during treatment adherence counseling, but does not specify screening tool	Not mentioned	N/A	N/A	N/A	N/A	N/A	N/A	Mentioned; recs include:	No	Yes, p. 45 and p. 90	No	Yes, p. 85 and 98 - "alcholism addressed if found"	No	Alcohol use is lumped with substance use	Mentioned; recs include:	No	Yes, p. 44	No	Yes, p. 85	Yes, p. 85	N/A
Namibia - Consolidated		African Region	X	X		National Guidelines for the Management of Tuberculosis Fourth Edition 2019	2019	English	No	N/A	N/A	Not mentioned	Not mentioned	Not mentioned	Not mentioned	Not mentioned		No	N/A	Yes	Table 32, Page 34: "In bacteriologically confirmed TB patients, if sputum smears are negative at 2 months and after 5 months, and the patient has taken 6 months of treatment: discharge patient and record as “cured” In clinically diagnosed TB patients; bacteriologically confirmed PTB patients unable to produce sputum at the end of treatment, and bacteriologically confirmed EPTB patients who have t…	Mentioned; recs include:	No	Yes, p. 100	Yes, p. 100: verbal screening	Yes, p. 100	No	Page 100 recommends that all TB patients should be screened for tobacco use and those with severe addiction should be referred for counseling. For some patients who are unable to quit smoking through psychotherapy, medical treatment may be an option.	Not mentioned	N/A	N/A	N/A	N/A	N/A	N/A	Mentioned; recs include:	No	Yes	Yes, P. 99: CAGE	Yes, p. 100	Yes, p. 100	Pages 99-100 recommend screening all adolescent and adult TB patients for alcohol abuse during baseline assessment. It also suggests using a four-question 'CAGE' (Cut, Annoyed, Guilty, and Eye opener) questionnaire to identify those at risk and refer them for appropriate interventions.	Not mentioned	N/A	N/A	N/A	N/A	N/A	N/A
Nepal - DS		South-East Asian Region			X	National Tuberculosis Management Guidelines	2019	English	Yes, p. 21	Xpert MTB/RIF Testing; LPA; DST	Signs or symptoms suggestive of TB; Chest X-ray suggestive of any lung field abnormality; Signs suggestive of extrapulmonary TB	Not mentioned	N/A	N/A	N/A	N/A	N/A	No	N/A	Yes, p. 35	"Sputum must be examined to monitor the progress of treatment for all pulmonary TB patients at the end of the intensive phase (2 months), at the end of 5th month and at the END OF TREATMENT (6 months) [...] For those patients who remain sputum positive during different follow-up examinations, sputum should be collected and sent for Xpert MTB/RIF testing."	Mentioned; recs include:	No	Yes, p. 89: "Screen all presumptive TB and confirmed TB patients for tobacco use and record on the TB treatment card, patient card."	Yes, figure 11.1 on page 92:	Yes, p. 89: "For those who are found to be currently smoking, provide ABC (Ask: ask if they currently smoke, provide Brief Advise and provide Cessation support)"	Yes, p. 94-94	N/A	Mentioned; no recommendation	N/A	N/A	N/A	N/A	N/A	Page 12: "TB bacilli can be killed by sunlight thus exposure to natural sunlight or good ventilation with effective air flow moving polluted air into the open is vital for TB prevention"	Mentioned; no recommendation	No	No	No	No	No	The guidelines recommends initiating preventive treatment among those with active alcohol use, but did not offer any further guidance	Not mentioned	N/A	N/A	N/A	N/A	N/A	N/A
Nepal - DR		South-East Asian Region			X	National Guidelines on Drug Resistant Tuberculosis Management	2019	English	Yes - pg 11 - discussed that screening for drug resistance should occur in previously treated patients who either failed, relapsed, returned after loss to follow up	p. 21: Xpert MTB/RIF; LPA; Culture; DST	N/A	Not mentioned	N/A	N/A	N/A	N/A	N/A	No	N/A	Yes, p. 67	Page 67: "If the patient has been fully treated and the treatment outcome has been “cured” or “treatment completed”, the patient must go to the DR-TB Centre every 6 months for 2 years, where a careful clinical control examination and a sputum examination will be performed. A chest X-ray should not be requested routinely but only if there is a clinical indication."	Not mentioned	N/A	N/A	N/A	N/A	N/A	Pages 157 and 171 have forms where tobacco smoking habits is to be recorded; however, these are the only places in the guidelines where tobacco is explicitly mentioned	Not mentioned	N/A	N/A	N/A	N/A	N/A	N/A	Mentioned; no recommendation	N/A	Yes, p. 59	N/A	N/A	N/A	Section 5.1 on page 59 mentions alcohol dependence among the list of things to be examined before prescribing second-line treatment	Mentioned; no recommendation	N/A	Yes, p. 59	N/A	N/A	N/A	N/A
Nigeria - DS		African Region	X	X	X	National Tuberculosis, Leprosy and Buruli ulcer Management and control Guidelines, Sixth Edition	2015	English	No	N/A	N/A	Not mentioned	N/A	N/A	N/A	N/A	N/A	No	N/A	No	N/A	Not mentioned	N/A	N/A	N/A	N/A	N/A	N/A	Not mentioned	N/A	N/A	N/A	N/A	N/A	N/A	Not mentioned	N/A	N/A	N/A	N/A	N/A	N/A	Not mentioned	N/A	N/A	N/A	N/A	N/A	N/A
Pakistan - DS		Eastern Mediterranean Region	X		X	National Guidelines for the Control of Tuberculosis in Pakistan	2019	English	Yes, p. 34	Xpert MTB/Rif (p. 22), DST	No	Not mentioned	N/A	N/A	N/A	N/A	N/A	No	N/A	Yes - pg 54	The guidelines mentioned that is is unnecessary to follow patients successfully completed their treatment if they are deemed successfuly treated. However, it also stated that these people should be told to report for re-examination if symptoms recur.	Not mentioned	N/A	N/A	N/A	N/A	N/A	N/A	Not mentioned	N/A	N/A	N/A	N/A	N/A	N/A	Not mentioned	N/A	N/A	N/A	N/A	N/A	N/A	Not mentioned	N/A	N/A	N/A	N/A	N/A	N/A
Pakistan - DR		Eastern Mediterranean Region	X		X	National Guidelines for the Pragmatic Management of Drug-Resistant Tuberculosis (PMDT)	2020	English	Yes, p. 34	p. 14: Xpert	N/A	Not mentioned	N/A	N/A	N/A	N/A	N/A	No	N/A	Yes, p. 55	"Post treatment monitoring should be performed once the treatment is completed every six months during the following two years. The assessment should include the following examination: 1. Sputum smear examination and culture (if sputum is available) 2. Body weight 3. Chest X-ray 4. DST (if culture result is positive)"	Not mentioned	N/A	N/A	N/A	N/A	N/A	On page 57, the guidelines recommend that counselors/psychologists on the PMDT sites discuss patient's history of smoking but did not provide any specifics	Not mentioned	N/A	N/A	N/A	N/A	N/A	N/A	Not mentioned	N/A	N/A	N/A	N/A	N/A	On page 57, the guidelines recommend that counselors/psychologists on the PMDT sites discuss patient's alcohol use but did not provide any specifics	Mentioned; no recommendation	No	No	No	Yes, p. 68	No	Page 68: "Patients with substance abuse should be managed for their addiction. Complete abstinence is strongly encouraged however; active consumption is not contraindicated for MDR treatment.
Papua New Guinea - DS		Western Pacific Region	X		X	National Tuberculosis Management Protocol	2011	English	Yes, p. 5	Culture and DST	N/A	Not mentioned	Not mentioned	N/A	Not mentioned	Not mentioned		No	N/A	Yes, p. 12	Page 12: "Repeat sputum examination. If positive declare a failure. Re- register and commence standard treatment for previously treated cases (i.e. category II treatment). Do not extend treatment."	Not mentioned	N/A	N/A	N/A	N/A	N/A	N/A	Not mentioned	N/A	N/A	N/A	N/A	N/A	N/A	Not mentioned	N/A	N/A	N/A	N/A	N/A	N/A	Not mentioned	N/A	N/A	N/A	N/A	N/A	N/A
Peru - DS		Region of the Americas			X	Technical Health Standard for the Comprehensive Care of the Person Affected by Tuberculosis, Family and Community, 1st Edition	2023-06-01	Spanish; Translated with DeepL	No	N/A	N/A	Not mentioned	N/A	N/A	N/A	N/A	N/A	Yes, p. 77	"Pulmonary sequelae may include: · Structural: bronchiectasis, destroyed lung, cavities, trapped lung, bronchopleural fistula. · Functional: Respiratory insufficiency, bronchial hyperreactivity."	Yes	Section on Rehabilitation and Sequelae - 6.1.3, pg 77	Mentioned; no recommendation	No	Yes, p. 131	No	No	No	The guidelines only mentioned screening for tobacco but did not provide any details beyond this	Not mentioned	N/A	N/A	N/A	N/A	N/A	N/A	Mentioned; recs include:	N/A	Yes, p. 86	No	Yes, p. 86	Yes, p. 86	N/A	Mentioned; recs include:	No	Yes, p. 86-87	No	Yes, p. 87	Yes, p. 87	This is in the context of outpatient care and support, starting on page 82
Philippines - DS		Western Pacific Region	X	X	X	Manual of Procedures of the National Tuberculosis Control Program, 5th Edition	2014	English	Yes, p. 27	Xpert	N/A	Not mentioned	N/A	N/A	N/A	N/A	N/A	No	N/A	No	N/A	Mentioned; recs include:	No	Yes, p. 37 listed smoking under the pre-evaluation process for managing TB	No	Yes, p. 37: "Refer patients to appropriate specialists or health institutions for any needed interventions not available in your health facility (e.g., ART, diabetes control, SMOKING cessation program, visual or hearing acuity tests, monitoring of liver enzymes, etc.)."	No	N/A	Not mentioned	N/A	N/A	N/A	N/A	N/A	N/A	Not mentioned	N/A	N/A	N/A	N/A	N/A	N/A	Not mentioned	N/A	N/A	N/A	N/A	N/A	N/A
Republic of Moldova - Consolidated		European Region			X	Tuberculosis in Adults National Clinical Protocol	2020	Romanian; Translated with DeepL	Yes, p. 23, p. 75, p. 76	Culture (LJ, MGIT) if the microscopy result is negative; molecular-genetic (MTBDRplus ver 2.0) and cultural (MGIT) methods will be performed if the microscopy result is positive; DST (p. 75)	N/A	Not mentioned	N/A	N/A	N/A	N/A	N/A	No	N/A	Yes, p. 76	Table 14. Monitoring treatment of susceptible TB: Radiological monitoring	Not mentioned	N/A	N/A	N/A	N/A	N/A	Mentioned in the context of persons requiring increased vigilance for tuberculosis	Not mentioned	N/A	N/A	N/A	N/A	N/A	N/A	Mentioned; recs include:	No	Yes, Page 72, Box 2: chronic alcoholism	No	Yes, p. 112	Yes, p. 112-113	N/A	Mentioned; recs include:	No	Yes, p. 72	No	Yes, p. 112	Yes, p. 112-113	N/A
Sierra Leone - Consolidated		African Region	X			Guidelines for Clinical and Programmatic Management of TB in Serra Leone	2024-03-01	English	Yes, p. 57 & p. 64	Yes, p. 57: Xpert MTB/RIF; FL-LPA; DST (p. 64)	P. 64: The guidelines also recommended smear for AFB at the end of 2nd month if DST result shows susceptibility to Rifampicin with Xpert MTB RIF Test and INH with FL-LP	Not mentioned	N/A	N/A	N/A	N/A	N/A	No	N/A	No	N/A	Not mentioned	N/A	N/A	N/A	N/A	N/A	N/A	Not mentioned	N/A	N/A	N/A	N/A	N/A	N/A	Not mentioned	N/A	N/A	N/A	N/A	N/A	N/A	Not mentioned	N/A	N/A	N/A	N/A	N/A	N/A
Somalia - DS		African Region			X	Guideline for Drug-Susceptible Tuberculosis	2022	English	Yes, p. 27	Xpert, LPA	"All previously treated TB patients should have access to mWRD (Xpert MTB/RIF, Ultra assays, Truenat, LPA) before initiating treatment to determine the correct treatment regimen."		N/A	N/A	N/A	N/A	N/A	No	N/A	No	N/A	Not mentioned	N/A	N/A	N/A	N/A	N/A	N/A	Not mentioned	N/A	N/A	N/A	N/A	N/A	N/A	Not mentioned	No	No	No	No	No	No	Not mentioned	N/A	N/A	N/A	N/A	N/A	N/A
Somalia - DR		African Region			X	Management of Drug-resistant Tuberculosis (DR-TB) for Somalia	2020-12-01	English	Yes, p. 14	Xpert	"In case of previously treated TB patients who test positive for Xpert, the interpretation needs caution because Xpert may be positive due to dead bacilli in the sputum. Additional investigations may be needed to confirm the diagnosis such as clinical manifestations, CXR, and culture"	Not mentioned	N/A	N/A	N/A	N/A	N/A	No	N/A	No	N/A	Not mentioned	N/A	N/A	N/A	N/A	N/A	N/A	Not mentioned	N/A	N/A	N/A	N/A	N/A	N/A	Mentioned; recs include:	No	Yes. Mentioned alongisde other co-morbidities associated with a high risk of AEs	No	No	No	Page 53: "During the first baseline visit, identify and record comorbidities that are associated with a high risk of AEs, such as diabetes, kidney and liver failure, malnutrition, HIV infection, excessive alcohol and drug use."	Mentioned; no recommendation	No	No	No	Yes	No	Page 45: "Patients with substance dependence disorders should be offered treatment for their addictions. Complete abstinence from alcohol or other potential negative dependencies should be strongly encouraged although active consumption of problematic substances is not necessarily a contraindication for TB treatment. However, if TB treatment is repeatedly interrupted because of the patient’s depe…
South Africa -DS		African Region	X	X	X	National Tuberculosis Management Guidelines	2014	English	Yes, p. 115	GXP, Culture, DST, LPA	N/A	Not mentioned	N/A	N/A	N/A	N/A	N/A	No	N/A	No	N/A	Mentioned; recs include:	No	Yes, p. 66	Yes, verbal screening using the Five A’s Approach	Yes, p. 67	Yes, p. 67-68	N/A	Not mentioned	N/A	N/A	N/A	N/A	N/A	N/A	Mentioned; recs include:		Yes, p. 68: "TB patients must be asked about history of or current alcohol use."	Yes, p. 68: "The Alcohol Use Disorders Identification Test (AUDIT) will help identify people with hazardous/ risky drinking, harmful drinking and alcohol dependence.'	Yes, but only for those who score high on the AUDIT score (20-40). Page 68: "Referral to specialist for evaluation and treatment"	No	The Alcohol Use Disorder Identification Test: Interview Version is provided as an appendix on page 112	Mentioned; no recommendation	N/A	N/A	N/A	N/A	N/A	On page 57 of the guidelines, patients with a history of substance or alcohol abuse were listed among the categories of people that should be prioritized for treatment support
South Africa - DR		African Region	X	X	X	Management of Drug-resistant Tuberculosis, Policy Guidelines	2013-01-01	English	Yes, p. 37 - algorithm	P. 37: GeneXpert MTB/RIF (GXP). The guidelines states that when the GXP is Rifampicin unsuccessful, one should treat as TB by starting on Regimen 1 and collecting one specimen for microscopy culture & DST/LPA."	Chest X-Ray	Not mentioned	N/A	N/A	N/A	N/A	N/A	Yes, p. 97	As part of the "Follow-up After Treatment Completion" process, the guidelines recommend "[m]onitoring response to ancillary medicines in patients who had residual lung disease."	Yes	On page 97, the guidelines recommend that patients who complete a course of MDR- or XDR-TB treatment be followed up for at least two years. Visits should be every six months and focus on assessing for signs of relapse, conducting tests (smear and culture) and evaluations for development of respiratory symptoms, and monitoring response to treatment. Patients must report symptoms, and failures to a…	Mentioned; no recommendation	No	Yes, p. 35	No	No	No	The guidelines only mentioned screening for tobacco use as part of the social history of the patients. It is classified under substance abuse alongside alcohol and drug use.	Not mentioned	N/A	N/A	N/A	N/A	N/A	N/A	Mentioned; no recommendation	No	Yes, p. 35	No	No	No	The guidelines only mentioned screening for alcohol use as part of the social history of the patients. It is classified under substance abuse alongside tobacco and drug use.	Mentioned; recs include:	No	Yes, p. 35	No	Yes, p. 79: "Patients who abuse alcohol and drugs should be started on a rehabilitation programme and if necessary adjuvant therapy given."	No	The guidelines mentioned screening for substance abuse as part of the social history of the patients. These include alcohol, tobacco, and other drugs
Thailand - DS		South-East Asian Region	X	X		National Tuberculosis Control Programme Guideline, Thailand	2018	Thai, Machine Translated by Google	Yes (Key population, High risk of drug resistance, patients with previous history of TB)	Line probe assay; p. 122: Culture; DST; AFB	Gene Xpert	Not mentioned	N/A	N/A	N/A	N/A	N/A	No	N/A	No	N/A	Not mentioned	N/A	N/A	N/A	N/A	N/A	N/A	Not mentioned	N/A	N/A	N/A	N/A	N/A	N/A	Not mentioned	N/A	N/A	N/A	N/A	N/A	N/A	Not mentioned	N/A	N/A	N/A	N/A	N/A	N/A
Uganda - DS		African Region	X	X		Manual for Management and Control of Tuberculosis and Leprosy	2017-03-01	English	Yes, p. 23	Xpert MTB/Rif	N/A	Not mentioned	N/A	N/A	N/A	N/A	N/A	Yes	Page 19: "If TB tests are negative the patients should be further re-evaluated for post TB lung diseases namely bronchiectasis, chronic obstructive pulmonary disease (COPD), pulmonary hypertension, and colonization with fungal infections such as aspergillosis."	No	N/A	Not mentioned	N/A	N/A	N/A	N/A	N/A	N/A	Not mentioned	N/A	N/A	N/A	N/A	N/A	N/A	Not mentioned	N/A	N/A	N/A	N/A	N/A	N/A	Not mentioned	N/A	N/A	N/A	N/A	N/A	N/A
Ukraine - Consolidated		European Region			X	TUBERCULOSIS Evidence-based clinical guidelines	2023-01-01	Ukrainian; Translated with DeepL	Yes, p. 73	Xpert Ultra	Page 73: "In adults with signs and symptoms of pulmonary TB and a history of TB disease and treatment completion less than 5 years ago, Xpert Ultra may be used as the primary diagnostic test for TB and for detection of rifampicin resistance in sputum, rather than smear microscopy, culture, and DST"	Not mentioned	N/A	N/A	N/A	N/A	N/A	No	N/A	Yes, p. 280	"If possible, it is also important to follow up patients 12 months after completion of treatment for possible relapse, including sputum culture and smear testing."	Not mentioned	N/A	N/A	N/A	N/A	N/A	N/A	Not mentioned	N/A	N/A	N/A	N/A	N/A	N/A	Not mentioned	N/A	N/A	N/A	N/A	N/A	N/A	Not mentioned	N/A	N/A	N/A	N/A	N/A	N/A
United Republic of Tanzania - Consolidated		African Region	X	X		Manual for Management of Tuberculosis and Leprosy in Tanzania, 7th Edition	2020	English	Yes, p. 42 and p. 52	Page 42: "All previously treated TB patients should provide a specimen for rapid molecular testing (Gene X pert MTB/RIF), where available, and culture and DST."	N/A	Not mentioned	N/A	N/A	N/A	N/A	N/A. Page 53: "It is unnecessary, unreliable, and wasteful of resources to monitor the patient by chest radiography."	No	N/A	No	N/A	Mentioned; no recommendation	No	No	Yes, p. 19	No	No	The guidelines only mentioned screening for tobacco use as part of the medical history of the patients. It referenced the WHO TB Standard 22.	Not mentioned	N/A	N/A	N/A	N/A	N/A	N/A	Mentioned; no recommendation	No	Yes, p. 19	No	No	No	The guidelines only mentioned screening for alcohol use as part of the medical history of the patients. It referenced the WHO TB Standard 22.	Mentioned; recs include:	Yes, p. 44: "TB client who are on medication assisted therapy may require methadone dose adjustment."	Yes, p. 19	No	No	No	N/A
Vietnam - DS	Western Pacific Region	Western Pacific Region	X		X	Diagnosis and Treatment Guidelines and Tuberculosis Prevention	2020-03-24	Vietnamese, Machine Translated by Google	Yes, p. 49	Xpert	N/A	Not mentioned	N/A	N/A	N/A	N/A	N/A	No	N/A	Yes, p. 2	"Chest X-ray is also useful in assessing the response to trial treatment with common antibiotics before diagnosing pulmonary tuberculosis without evidence of bacteria and to evaluate the results of tuberculosis treatment after 2 months and the end of treatment."	Not mentioned	N/A	N/A	N/A	N/A	N/A	N/A	Not mentioned	N/A	N/A	N/A	N/A	N/A	N/A	Not mentioned	N/A	N/A	N/A	N/A	N/A	N/A	Not mentioned	N/A	N/A	N/A	N/A	N/A	N/A
Zambia - Consolidated		African Region	X	X	X	National Tuberculosis and Leprosy Programme Consolidated Tuberculosis Guidelines, First Edition	2022	English	Yes, p. 34; p. 43	Xpert, LPA, DST	Pg 21 - recommend that care must be taken when interpreting CXRs of patients with a prior history of TB when confirmatory tests are negative. Patients with a prior history of TB may present with symptoms suggestive of TB due to post-TB lung disease.	Not mentioned	N/A	N/A	N/A	N/A	N/A	Yes	N/A	Yes	Page 84: "Follow up all DR-TB patients for at least 2 years post-treatment, initially every 3 months in the first year and then every 6 months during the second year."	Mentioned; no recommendation	No	Yes, p. 13	No	No	No	Page 13 of the guidelines mentioned verbal screening for smoking status as part of the screening process for TB but did not provide any specific details	Not mentioned	N/A	N/A	N/A	N/A	N/A	N/A	Mentioned; no recommendation	See 'substance use' on this spreadsheet	...	...	...	...	Page 13 of the guidelines mentioned verbal screening for alcohol as part of the screening process for TB but did not provide any specific details. The guidlines also considered alcohol use under substance dependence	Mentioned; no recommendation	No	No	No	Yes, p. 88	No	Page 13 of the guidelines mentioned verbal screening for substance abuse as part of the screening process for TB but did not provide any specific details. The guidelines included alcohol use under substance use
Zimbabwe - Consolidated		African Region		X	X	Zimbabwe National TB Guidelines	2018-06-01	English	No	N/A	N/A	Not mentioned	N/A	N/A	N/A	N/A	N/A	No	N/A	Yes	Page 70: "Sputum smear microscopy is used to monitor response to treatment and is done at: a) end of 2 months of intensive phase, b) end of 5 months and c) end of treatment at 6 months [...] At the end of treatment, assessment of outcomes is mandatory for all TB patients."	Not mentioned	N/A	N/A	N/A	N/A	N/A	N/A	Not mentioned	N/A	N/A	N/A	N/A	N/A	N/A	Not mentioned	N/A	N/A	N/A	N/A	N/A	The guidlines only mentioned alcohol use in terms of those at increased risk for tuberculosis, such as in page 45	Not mentioned	N/A	N/A	N/A	N/A	N/A	N/A
[truncated: 51 more columns]
